# Supplementary material for: Mechanochemical Pretreated Mn+1AXn (MAX) Phase to Synthesize 2D-Ti3C2Tx MXene Sheets for High-Performance Supercapacitors
Source: Nanomaterials (Basel). 2023 May 26;13(11):1741. doi: 10.3390/nano13111741 (PMC10254144; doi:10.3390/nano13111741)
Supplement: Supplementary file 1 [file nanomaterials-13-01741-s001.zip]

Archive with 1 entries (1 files):
- nanomaterials-2398025-supplementary.pdf
